# Supplementary material for: Alternative Lengthening of Telomeres Is Rare in Canine Histiocytic Sarcoma
Source: Cancers (Basel). 2023 Aug 22;15(17):4214. doi: 10.3390/cancers15174214 (PMC10487132; doi:10.3390/cancers15174214)
Supplement: Supplementary file 1 [file cancers-15-04214-s001.zip]

Archive with 4 entries (4 files):
- Supplement Figure S1.pdf
- Table S1.xlsx
- Table S2.xlsx
- Table S3.xlsx
