# Supplementary material for: Alternative Lengthening of Telomeres Is Rare in Canine Histiocytic Sarcoma
Source: Cancers (Basel). 2023 Aug 22;15(17):4214. doi: 10.3390/cancers15174214 (PMC10487132; doi:10.3390/cancers15174214)
Supplement: Supplementary file 1 [file cancers-15-04214-s001.zip › Table S1.xlsx]

## Sheet: Table S1
Table S1. Histogram of cell numbers with multiple UBITF per cell in cases analysed by FISH.
	Case ID
# UBITF/cell	86638	23671	5332	5249	89-2	5682	6455	YTBO
1	977	788	19	3	980	3	1228	150
2	513	327	1	0	249	2	889	58
3	318	237	1	0	137	0	819	30
4	201	202	0	0	56	0	689	20
5	166	142	0	0	30	0	594	10
6	102	138	0	0	35	0	498	8
7	86	138	0	0	18	0	396	4
8	49	106	0	0	8	0	273	2
9	35	82	0	0	14	0	224	3
10	22	73	0	0	2	0	156	2
11	12	46	0	0	2	0	90	2
12	10	32	0	0	2	0	76	0
13	3	24	0	0	0	0	44	1
14	5	12	0	0	1	0	28	0
15	3	13	0	0	0	0	26	0
16	2	8	0	0	0	0	15	0
17	0	6	0	0	0	0	8	0
18	2	3	0	0	0	0	11	0
19	0	2	0	0	0	0	8	0
20	0	1	0	0	0	0	5	0
21	0	1	0	0	0	0	6	0
22	0	2	0	0	0	0	0	0
23	0	0	0	0	0	0	2	0
24	0	1	0	0	0	0	2	0
25	0	0	0	0	0	0	0	0
26	0	0	0	0	0	0	1	0
27	0	0	0	0	0	0	0	1
28	0	0	0	0	0	0	0	0
29	0	1	0	0	0	0	1	1
30	0	0	0	0	0	0	0	0
31	0	0	0	0	0	0	0	0
32	0	0	0	0	0	0	0	0
33	0	0	0	0	0	0	0	0
34	0	0	0	0	0	0	0	0
35	0	0	0	0	0	0	0	0
36	0	0	0	0	0	0	0	0
37	0	0	0	0	0	0	0	0
38	0	0	0	0	0	0	1	0
39	0	0	0	0	0	0	0	0
40	0	0	0	0	0	0	0	0
sum	2506	2385	21	3	1534	5	6090	292
