# Supplementary material for: Alternative Lengthening of Telomeres Is Rare in Canine Histiocytic Sarcoma
Source: Cancers (Basel). 2023 Aug 22;15(17):4214. doi: 10.3390/cancers15174214 (PMC10487132; doi:10.3390/cancers15174214)
Supplement: Supplementary file 1 [file cancers-15-04214-s001.zip › Table S2.xlsx]

## Sheet: Table S2
Table S2. Histogram of cell numbers with multiple GITF per cell in cases analysed by FISH.
	Case ID
# GITF/cell	86638	23671	5332	5249	89-2	5682	6455	YTBO
1	2148	894	1136	396	2555	152	62	222
2	304	28	79	6	248	15	0	36
3	23	0	4	0	14	1	0	5
4	2	0	0	0	0	0	0	0
5	1	0	0	0	0	0	0	0
6	0	0	0	0	0	0	0	0
7	0	0	0	0	0	0	0	0
8	0	0	0	0	0	0	0	0
9	0	0	0	0	0	0	0	0
10	0	0	0	0	0	0	0	0
sum	2478	922	1219	402	2817	168	62	263
