# Supplementary material for: Alternative Lengthening of Telomeres Is Rare in Canine Histiocytic Sarcoma
Source: Cancers (Basel). 2023 Aug 22;15(17):4214. doi: 10.3390/cancers15174214 (PMC10487132; doi:10.3390/cancers15174214)
Supplement: Supplementary file 1 [file cancers-15-04214-s001.zip › Table S3.xlsx]

## Sheet: Table S3
Table S3. Number of cells with telomere foci detected as both UBITF and GITF.
Case ID	UBITF cells	GITF cells	UBITF ∩ GITF	% UBITF	% GITF
86638	2506	2478	348	13.8867	14.0436
23671	2385	922	26	1.09015	2.81996
5332	21	1219	0	0	0
5249	3	402	0	0	0
89-2	1534	2817	420	27.3794	14.9095
5682	5	168	2	40	1.19048
6455	6090	62	6	0.0985222	9.67742
YTBO	292	263	72	24.6575	27.3764
